# Supplementary material for: Molecular Dynamics Simulation of Polymer Nanocomposites with Supramolecular Network Constructed via Functionalized Polymer End-Grafted Nanoparticles
Source: Polymers (Basel). 2023 Jul 31;15(15):3259. doi: 10.3390/polym15153259 (PMC10422474; doi:10.3390/polym15153259)
Supplement: Supplementary file 1 [file polymers-15-03259-s001.zip]

Archive with 1 entries (1 files):
- polymers-2512505-supplementary.pdf
